# Supplementary material for: Multi-Stage Thermal Modelling of Extrusion-Based Polymer Additive Manufacturing
Source: Polymers (Basel). 2023 Feb 8;15(4):838. doi: 10.3390/polym15040838 (PMC9966975; doi:10.3390/polym15040838)
Supplement: Supplementary file 1 [file polymers-15-00838-s001.zip]

Archive with 1 entries (1 files):
- polymers-2089220-supplementary.pdf
